# Supplementary material for: Lipidome visualisation, comparison, and analysis in a vector space
Source: PLoS Comput Biol. 2025 Apr 15;21(4):e1012892. doi: 10.1371/journal.pcbi.1012892 (PMC12058142; doi:10.1371/journal.pcbi.1012892)
Supplement: S1 Dataset — (ZIP) [file pcbi.1012892.s005.zip]

Archive with 3 entries (2 files):
- S1Dataset/
- S1Dataset/lmsd_sl_goslin_classes.csv
- S1Dataset/s1_dataset_readme.txt
