# Supplementary material for: Lipidome visualisation, comparison, and analysis in a vector space
Source: PLoS Comput Biol. 2025 Apr 15;21(4):e1012892. doi: 10.1371/journal.pcbi.1012892 (PMC12058142; doi:10.1371/journal.pcbi.1012892)
Supplement: S1 Dataset — (ZIP) [file pcbi.1012892.s005.zip › S1Dataset/s1_dataset_readme.txt]

Supporting Information Dataset 1

- lmsd_sl_goslin_classes.csv

  List of classes present in LMSD and SwissLipids that are recognised by the Goslin
  parser. The class names were translated to the Goslin notation.
