# Supplementary material for: Lipidome visualisation, comparison, and analysis in a vector space
Source: PLoS Comput Biol. 2025 Apr 15;21(4):e1012892. doi: 10.1371/journal.pcbi.1012892 (PMC12058142; doi:10.1371/journal.pcbi.1012892)
Supplement: S2 Dataset — (ZIP) [file pcbi.1012892.s006.zip]

Archive with 20 entries (16 files):
- S2Dataset/
- S2Dataset/s2_dataset_readme.txt
- S2Dataset/lipidome_projector_datasets/
- S2Dataset/lipidome_projector_datasets/drosophila_features.csv
- S2Dataset/lipidome_projector_datasets/yeast_features.csv
- S2Dataset/lipidome_projector_datasets/lamp3_abundances.csv
- S2Dataset/lipidome_projector_datasets/lamp3_features.csv
- S2Dataset/lipidome_projector_datasets/drosophila_abundances.csv
- S2Dataset/lipidome_projector_datasets/yeast_abundances.csv
- S2Dataset/dataset_derivation_scripts/
- S2Dataset/dataset_derivation_scripts/yeast_dataset_derivation.py
- S2Dataset/dataset_derivation_scripts/drosophila_dataset_derivation.py
- S2Dataset/dataset_derivation_scripts/lamp3_dataset_derivation.py
- S2Dataset/constraints/
- S2Dataset/constraints/drosophila_fa.csv
- S2Dataset/constraints/yeast_lcb.csv
- S2Dataset/constraints/lamp3_fa.csv
- S2Dataset/constraints/lamp3_lcb.csv
- S2Dataset/constraints/yeast_fa.csv
- S2Dataset/constraints/drosophila_lcb.csv
