# Supplementary material for: Lipidome visualisation, comparison, and analysis in a vector space
Source: PLoS Comput Biol. 2025 Apr 15;21(4):e1012892. doi: 10.1371/journal.pcbi.1012892 (PMC12058142; doi:10.1371/journal.pcbi.1012892)
Supplement: S2 Dataset — (ZIP) [file pcbi.1012892.s006.zip › S2Dataset/lipidome_projector_datasets/drosophila_features.csv]

LIPIDOME	Tissue	Diet
BRAIN_PF	BRAIN	PF
BRAIN_YF	BRAIN	YF
FAT_BODY_PF	FAT BODY	PF
FAT_BODY_YF	FAT BODY	YF
GUT_PF	GUT	PF
GUT_YF	GUT	YF
LIPOPROTEIN_PF	LIPOPROTEIN	PF
LIPOPROTEIN_YF	LIPOPROTEIN	YF
SALIVARY_GLAND_PF	SALIVARY GLAND	PF
SALIVARY_GLAND_YF	SALIVARY GLAND	YF
WING_DISC_PF	WING DISC	PF
WING_DISC_YF	WING DISC	YF
