# Supplementary material for: Lipidome visualisation, comparison, and analysis in a vector space
Source: PLoS Comput Biol. 2025 Apr 15;21(4):e1012892. doi: 10.1371/journal.pcbi.1012892 (PMC12058142; doi:10.1371/journal.pcbi.1012892)
Supplement: S2 Dataset — (ZIP) [file pcbi.1012892.s006.zip › S2Dataset/lipidome_projector_datasets/yeast_features.csv]

LIPIDOME	Strain	Temperature
ELO1_24	ELO1	24
ELO1_37	ELO1	37
ELO2_24	ELO2	24
ELO2_37	ELO2	37
ELO3_24	ELO3	24
ELO3_37	ELO3	37
WILDTYPE_24	WILDTYPE	24
WILDTYPE_37	WILDTYPE	37
