# Supplementary material for: Lipidome visualisation, comparison, and analysis in a vector space
Source: PLoS Comput Biol. 2025 Apr 15;21(4):e1012892. doi: 10.1371/journal.pcbi.1012892 (PMC12058142; doi:10.1371/journal.pcbi.1012892)
Supplement: S2 Dataset — (ZIP) [file pcbi.1012892.s006.zip › S2Dataset/lipidome_projector_datasets/lamp3_abundances.csv]

LIPIDOME	CE 18:2	CE 20:4	Cer 16:0/22:0;1	Cer 16:1/16:0	Cer 18:0/14:1	Cer 18:0/16:0	Cer 18:0/16:0;1	Cer 18:0/20:0	Cer 18:0/20:0;1	Cer 18:0/22:0	Cer 18:0/22:0;1	Cer 18:1/14:0	Cer 18:1/16:0	Cer 18:1/20:0;1	Cer 18:1/22:0	Cer 18:2/16:0	Cer 18:2/18:0	Cer 20:0/18:0	DAG 14:0_16:0	DAG 14:0_18:1	DAG 14:0_18:2	DAG 16:0_16:0	DAG 16:0_16:1	DAG 16:0_16:2	DAG 16:0_17:0	DAG 16:0_18:1	DAG 16:0_18:2	DAG 16:0_20:3	DAG 16:0_20:4	DAG 17:0_17:0	DAG 17:0_18:2	DAG 17:1_18:0	DAG 18:0_18:2	LPC 14:0	LPC 16:0	LPC 16:1	LPC 17:1	LPC 18:1	LPC 18:2	LPC 20:4	LPC 22:6	LPE 16:0	LPE 16:1	LPE 18:1	LPE 18:2	LPE 20:1	LPE 20:2	LPE 20:3	LPE 20:4
35722_WT	0.04938926439637039		9.24669354753904e-05			5.500171932363319e-05					7.838992923721761e-05		0.0025806644219182186	0.0001865901228245672	0.0006326013950906446	0.000266776896660329			0.09162060678942259	0.0053038964302712065	0.0037129314910960064	0.6219928477910056	0.3416124552374665	0.003508980273072806	0.08119171587457816	0.4222910821077138	0.329478142854375	0.009633452324428323	0.09361549165081598		0.0015633836932517065	0.0010392602527472563		0.2261560862458025	4.015459682654321	0.7171637869978222	0.012632229086943968	0.30061379874966293	0.3507826288912054	0.12620253289664607	0.016864482925115033	0.05617744252234201	0.060614199159697874	0.08078525526815503	0.07863029372634942	0.008468987523684792	0.005430175603501758		0.30010101906019787
35723_WT	0.05545024531104607			5.7792343843969734e-05		0.00023933296797671062					7.503094828070729e-05		0.003187220716195784	0.00023169588103529073	0.000954279115096865	0.00031364465645805346	6.824581015005674e-05		0.06069517071176263	0.004353162120387983	0.004998818628972421	0.4794233927317517	0.29268554822124154	0.004166337076790623	0.05737447726891745	0.34548728635430925	0.3074354574126965	0.008554119729774656	0.09758123643306918		0.0020749690011703783	0.01982316843729038		0.22082663740263117	4.021435054632293	0.7688908883200557		0.3213360734626708	0.3102635344873853	0.13160823948437225	0.01987538089860874	0.05543276987439019	0.055963105726479306	0.07747924227574705	0.06448961949518726	0.006916228332171876	0.004397249977216036		0.3115717458157247
35724_WT	0.055891699174901985	0.0928522983261293	0.00018983465248242486	3.909272029534364e-05		0.000143914356119559	6.733811619348112e-05			3.7369917641429776e-05	0.00010415843868057086	3.383717285208291e-05	0.0025947409467502363	0.00017384922747798183	0.0008048510100843254	0.0003192231621298956			0.09527992464466965	0.004805301197943649	0.004420549986285153	0.6830947590261175	0.3801978711425618	0.006051144000688543	0.0669976730265494	0.4297137347552424	0.33054041665977607	0.012862541373502383	0.11723211238660095		0.0010988115679289262		0.012892802963434868	0.26248912991963186	5.071563419313559	0.8703912832679186	0.011568531934373447	0.41543839608008976	0.36667834511940445	0.1339259926145771	0.016612078638998055	0.055621520939789525	0.052877653379025974	0.07928773949685544	0.0645478467965439	0.006020867949773861	0.003838131998148816		0.2894349394206909
35725_WT	0.033710866237045466		6.0575301928939595e-05			6.253143959614322e-05					0.00012990727187204068		0.0018021438055556213	5.479245519567882e-05	0.00032734528161382345	0.00016822409533756618	3.974944963940936e-05		0.0454552895474698	0.0022869672768442008	0.0018606754901116414	0.3210760768739231	0.17234843751505624	0.0011066460925557584	0.027196674568862832	0.20959525190399975	0.17114462150670115	0.004135872170025605	0.05101173020429463	0.0011334886368178322	0.0004573562104347638	0.0005513318123590785	0.008714439594590413	0.14708420757047255	2.4473324790397113	0.48006721335621605		0.24007221976131732	0.1933442781057419	0.07731080782587661	0.010126016764658151	0.03311952406833638	0.030736679547590833	0.04355781258517029	0.03810215552385081	0.005197531875687456	0.003345660433943796	0.009765107803661058	0.17783340788184035
35726_WT	0.10830720577536611	0.12549360911233845	0.00019932483674646686	3.558661954413667e-05	5.007330308799939e-05	0.00017616427995726755					0.00014961950472056624		0.0026336817622102074	0.00020336683885755272	0.0005164252593471925	0.0002953411243247105			0.098997878180981	0.006714812074897452	0.003415882559011812	0.7114176658939353	0.383818673017443	0.0030514599596602045	0.054692823229366784	0.40193815717774517	0.4009727160749443	0.009730674158822485	0.10177818140604271		0.001812899203837253	0.0028599163939370936	0.018907305811595707	0.21315357116416925	4.6454559154879265	0.8036242837769306	0.010912270025755337	0.30382076703484406	0.3509283677195455	0.13682792981502984	0.018773846079082137	0.0573301785421788	0.045167851620518014	0.07490186455124927	0.0716570264897921	0.0054156633780127975	0.0037103719019658692		0.31753877538234526
35727_WT	0.03227331190061891		9.571424892428285e-05			0.00019164183662172726	5.382652423515855e-05		3.585876489281012e-05		5.5033939514139616e-05	4.781191326149531e-05	0.0024135519041337834	0.00017175121554723356	0.00033539109036787566	0.00023415287563753902	6.0377216782814025e-05		0.06386781463540998	0.002612947059513216	0.0032002484151267135	0.42549965809011664	0.25966730642435265	0.0032519539701180216	0.03461696525710614	0.26728953090048496	0.24255755768279164	0.003914998578113491	0.07499454068833275	0.0005059598379165091	0.0007885895352629839		0.010741031373022854	0.23120677564661352	3.315996524246879	0.6475952211793884	0.013507943643558559	0.2564828966643417	0.3108958350364321	0.12293018335117517	0.016811915257858558	0.04216754061084433	0.042485880354568774	0.05841041145498179	0.05780837244292687	0.004402089245448421	0.0030442670980050275		0.2599497523813942
35728_WT	0.060700977716625346		6.088785425221644e-05			0.000219197891110943					5.3160958805570935e-05	6.051805081389231e-05	0.0036848253196854	0.0002300654227784038	0.0007748851156851826	0.00022684272172039172	8.350272230094882e-05		0.11109576436177397	0.004888815440317222	0.005021940010238678	0.6904200685358577	0.36811432776222275	0.0022684729803345263	0.05847718486598682	0.3685900972644852	0.35235529448973746	0.009612252226456541	0.09092419653491875		0.0020010730835741354		0.015188726496087927	0.2780892377847197	3.6610465709879816	0.767928448735754	0.018825498033115763	0.3155028807797853	0.3780494930583866	0.1369140460594199	0.0169678559366213	0.05615158951658038	0.053259006591178305	0.08341111941476322	0.08398324741654116	0.007556262344856128	0.004317294423899329		0.3610247413421289
35729_WT	0.08255434369524076	0.1439693300372685	6.079943212492338e-05	3.077705716424933e-05	3.634766688509525e-05	0.00017077202215482035				4.161123356699089e-05		4.2728952357587995e-05	0.0033704286435552932	0.00013629781998051647	0.0008771847569369324	0.00035026779457151473	5.526500113792089e-05		0.10268636697623242	0.006955758211643962	0.007522127248371798	0.7146691150492708	0.4377485182215704	0.004130129227131778	0.0742267222320364	0.4858549174017149	0.34639053166324696	0.013923494218744056	0.08428311399049404	0.0005700464535052457	0.0009600109277863522	0.001280016862732346	0.017897021625710465	0.19597227394367003	3.6123645839802663	0.6774147119989953		0.2946757040365189	0.2901187986898742	0.11588071750396167	0.01474737470112301	0.053735832145538114	0.05554716951006251	0.08207970275215788	0.05988798986715126	0.008986375574646162	0.003874035814684151		0.3197475318337025
35730_KO	0.8070499928086036	1.0984027793752082	5.5539146268403264e-05			0.00015185923736094287	0.0002815161303501641			0.00012357917954982476	6.52895021271647e-05	4.759597589460622e-05	0.0026591624184133652	0.000134948630305624	0.0010142956622916023	0.0002529645728072592		3.3125215775273346e-05	0.04261810871502234	0.0019303440565688495	0.0015764131509230334	0.30315707303857703	0.21780303112936458	0.0005630964060331349	0.04760992175692836	0.15687339047399568	0.1348306463347327	0.011095082408854503	0.0676018569551396		0.000969038578331054		0.01852632930747748	0.21920473816301714	4.874953852730532	0.7012748747338825	0.01303319128448681	0.44512735114232377	0.627276379340611	0.25133124175174065	0.025091975097025897	0.09705610137402286	0.05273697995287816	0.18079058059770503	0.09680441868467914	0.048036449225086146	0.02318786008977929	0.03270072509196427	0.41562407354092124
35731_KO	0.06688345895659964	0.10790808006821226				0.0003004878454105689	0.0008067181570589217	7.701752311658282e-05		0.00010248503355187203	7.08973927526504e-05	6.031435299614809e-05	0.0023812406304958922	0.00026642016133080284	0.0006448834458758221	0.000281671190623334		0.00018923769460739954			0.0009527535859792173		0.2497922225255251	0.00523752231377136	0.03518662194683266	0.19771927543013895	0.16368465984757097	0.006906254903788167	0.07454071540339344	0.007425976670150705		0.28285085900163304		0.24136766411391847	3.9835573043797297	0.7829146496285923	0.007428111225333835	0.3214280634395281	0.2720655391650731	0.15561011554554854	0.02040172976682614	0.05154950879139422	0.045559719569310195	0.08198785356913214	0.0585265386738291	0.008216076840400788	0.00513768720842263		0.37908261585654246
35733_KO	0.03262613002240723		8.851298752857247e-05		5.0845046181370345e-05	0.00015227413879536698					0.00010939371121893923	3.405570340784009e-05	0.002121280540487983	0.0002300415800120641		0.00022996991045152895			0.06682487862996943	0.0021203678737047515	0.0010025652405897963	0.3947760395782653	0.2133049662715025	0.001811787753883249	0.045178525122164526	0.17072167842626232	0.14784010893270552	0.0073673554787277344	0.06882690851276325		0.0009078145042825486			0.22059902991102875	4.269133350639296	0.608081141839527		0.26867985120057186	0.2464020313800456	0.12566148355604212	0.015021698740552012	0.04446595780392307	0.045498337209800066	0.07347620924330242	0.06641652692000942	0.00416321453638052	0.0028001136677682425		0.29934709800946485
35734_KO	0.08962132388928648	0.17625909797282388	9.587990561911203e-05			0.00021518533455572224	0.0003473760410057232	6.384377345326033e-05		4.937367465194801e-05	0.00019196032000440847	6.484851545435982e-05	0.0029702564607160423	0.0003247640980972279		0.00022453042929336097		9.910119529245732e-05	0.05621908115975348	0.002839005877985258	0.0013006910784741912	0.40719747463976347	0.2674042536510457	0.0026452832790086044	0.05423757002165572	0.18821878470178063	0.1650859320195592	0.010856886752445682	0.08135091027387244					0.22255454618383755	4.539655596786168	0.758636920056088		0.26758720996895335	0.3108372700646899	0.1121936904072173	0.019253860431695233	0.0500065453917846	0.04283488842677526	0.08235534773928734	0.060131523084689636	0.006341161557277798	0.00393707137219751		0.3290452979417323
35735_KO	0.08632913239229215	0.15587667757382545	6.482524849816815e-05			0.00016544036613446288	8.205482454252601e-05				0.00017298711602989307	5.065829792680602e-05	0.0035080366154803745	0.00023347123064820498	0.0010023382024871965	0.0002558010172305161				0.002976466196434417	0.0012549900625089642	0.35989668180857415	0.2079449096324096	0.001867885752662488	0.043538426205166694	0.1497004625325986	0.13500739900786188	0.009790064470510586	0.0786396129762336	0.0011091804409375096	0.0007691015219141777			0.19367876085700989	3.6025670638654064	0.6893366103992539	0.00929166269547132	0.2668828013614247	0.2331106406375003	0.13654248934936059	0.018985272396057996	0.0414290639771097	0.032777345446279284	0.06693938815220495	0.05447638434795673	0.0036544749798079657	0.002969743710259251		0.2982913097667579
35736_KO	0.05787532827504933		0.00021210401325093433		3.3651230186707925e-05	0.00018093053871420843	4.6911675329320194e-05				0.00022170739088892276	3.276170922927904e-05	0.0030993930176496124	0.00023379165095092295	0.0009881834071851453	0.0003215605865019017			0.06455577072261483	0.002004366428250539	0.0020674114805056057	0.4486460884234553	0.2960796223870872	0.003741346997360842	0.04767027248561479	0.21047400942724342	0.17895725824782505	0.013008817595527189	0.07147570567025245					0.21645900080812433	3.7921798489912257	0.6219619512340755	0.008611529355614354	0.27373434989862455	0.2617288605640743	0.10345968604903925	0.013156194481606364	0.05040296578927891	0.04970925485559916	0.07770493937997942	0.06757616303765954	0.006503421615997192	0.004754915184262722		0.3060070943161308
35737_KO	0.10000379667171488	0.10568789862831353	8.63431207237667e-05			0.0001291832400147689					0.000121055703101957	3.178609548684648e-05	0.0022479521298487248	0.00022714408477930714	0.0005405604175269699	0.000212188192603157			0.0435707365241592	0.0017952449064455437	0.0017854932462164621	0.4122372373051748	0.24604689053545253	0.002576712621039397	0.05036828585351403	0.16619531198626253	0.16044379668374165	0.011186327228999173	0.06170256377631772		0.001373014080829658			0.19202513515832798	4.299171973908262	0.7146923520315245	0.013034659424966243	0.258075792348309	0.26646002407444364	0.13458805357427364	0.017702464233056277	0.04330758184538765	0.03689231516466663	0.06399738970830789	0.05500537299395141	0.005481480644240145	0.004009602137387813		0.2918604254687987
35738_OVAWT	0.1705106333711305	0.24354598227300742	6.0221682561425686e-05	3.881460621475898e-05	3.576948386384823e-05	0.00031033873969862994					6.096985992464788e-05	0.00011033738090388498	0.006130751936331204	0.00021111746422354413	0.0012592662020817862	0.0008995642041408939	4.984110033325718e-05		0.10393538960634754	0.00550002471939531	0.0038769694527377445	0.9015320572550442	0.3481573847651153	0.0031989991530111603	0.04814471510591055	0.4914491798578511	0.3255309522387454	0.009749750761844398	0.105647880539776	0.0013023256096043295			0.020131285899394412	0.18436800175793852	3.6661650061159907	0.6084627634328701	0.009882247190025981	0.278289371459621	0.260248259855566	0.1347246657044737	0.02121448524671877	0.04244630790262288	0.035906712184763545	0.06515326324894294	0.0564489196952694	0.0044179862440355535	0.0033866710276806472		0.2942915556335333
35739_OVAWT	0.22127441503456735	0.15084612796579047		5.53296762331983e-05	4.379581555267904e-05	0.00035433352293790784	0.00010430209210004946		5.789419039471584e-05	5.344737946496166e-05	9.461857724966553e-05	7.600380557124367e-05	0.0072027041489266825	0.0003176809287308141	0.0016233245982705557	0.0007226893884520066			0.08958308067713966	0.004652784504549516	0.004740594817023184	0.6074918955260956	0.26302963108398414	0.0016372175589400104	0.036133291103031276	0.329204832327442	0.2562468043235339	0.009688811149691846	0.06887106576500668	0.002990664298858528	0.002352662282821024		0.016821422938189407	0.21661219403644275	3.7975729403654146	0.6816064457384396	0.014069688543529685	0.2946573885893396	0.3268114566988309	0.16483124898301546	0.019042996781101294	0.04383789393509428	0.035165255583213734	0.07754920580361933	0.06070679468338008	0.006378132447060155	0.005363107101189143		0.28314445527843174
35740_OVAWT	0.07279944022160721	0.10204812758259128	0.00010257238926718493	3.5827407334536924e-05	3.47836911953149e-05	0.00027816509695401906					0.00019283233059989952	5.5383060313271624e-05	0.005504764090829226	0.00026632705495599994	0.001710791188079419	0.0005717722736382358	8.754253397394949e-05		0.0932660196429088	0.004470028315202143	0.004347564588472104	0.7414901685367734	0.3261272100993818	0.0020650218319409183	0.042931995672292306	0.5783742283423154	0.35833662882404627	0.0052749229373745396	0.11434081348810402		0.0008361385837027409		0.02711305540312954	0.22071056842374084	4.252629430871383	0.7396456661228759	0.01186555088238481	0.41269195018161015	0.3841996457843642	0.21502649870392843	0.029277008182092647	0.06500412950087514	0.04473061901968092	0.12178795922847857	0.06950481510867769	0.006041124379663974	0.004901596242921832		0.5913213449723069
35741_OVAWT	0.26507313849559927	0.35005901490533187	0.00011301733280567499	2.4303377513175313e-05	2.2157737599345756e-05	0.0002631748972354105	5.573940903230084e-05	3.64065818303966e-05	3.714414991088697e-05		3.757001071680349e-05	4.2608962456561934e-05	0.0074914135337340055	0.0003464274001747956	0.0023509810254025714	0.0009902690366026855	0.0001048525067085234	4.0667631551975974e-05	0.13038940378329375	0.0057128714364594645	0.0038656549793475094	0.9409526821574504	0.33653781804784344	0.0023776672096387356	0.03979013533312863	0.5449783215914363	0.3351628276009355	0.008727625423457392	0.10783299577718308		0.0011863685954617694		0.019822544444501718	0.2000868777257017	3.4484018112846897	0.5895152983583168	0.011947537536870835	0.3742591714887586	0.3222157378967253	0.18944162613768237	0.03081232424953529	0.04479394344675387	0.03355647401168157	0.09153168765589526	0.05917190961129191	0.007737320145608301	0.0056170352681745766	0.015080568360291978	0.31432978848132703
35742_OVAWT	0.3588615199212615	0.4035721726040701	9.515504510262356e-05	3.467583343449383e-05		0.0004418957560495991	0.00018380100387685344	5.295418095070892e-05	5.1585145553002236e-05	5.0930712240570296e-05	0.00010584384958402663	5.8016528717650744e-05	0.008020298186541552	0.0003010372053506539	0.0017987604885273834	0.001062785725280983		4.050960539408148e-05	0.11790770005652218	0.005570496195435003	0.0037822821712980006	0.9332631600805897	0.38261603206333056	0.001787112348147379	0.04763060698519471	0.5537716132281064	0.3903816314730825	0.014573946682995852	0.1467417686974028		0.0019214032102693509		0.024524086233957007	0.20383597419465546	4.0235899034929705	0.613614748399945	0.01178202346517945	0.39743705424640524	0.36698545905044305	0.18806302983146742	0.027337004045553816	0.0530982597768538	0.0380954036281361	0.09603565509295094	0.07131232089339844	0.00616909279766176	0.006042343699584568		0.3529813956836142
35743_OVAWT	0.1507970374020267	0.2576496470506719	8.629920052874179e-05	4.764162902019181e-05		0.00032552457567928343	0.00013568842152801973			7.617213416966117e-05	6.829577498109163e-05		0.007664774082859614	0.000365497304805025	0.0016562616664970188	0.0006900231027742086	0.00013227270617660453		0.10637425992789183	0.004974515566808658	0.006465140664797218	0.8071787961862871	0.3700666931209955	0.0037788317863267254	0.059085020674853904	0.5619995238179153	0.33994018180187496	0.01268215578931802	0.13611910120394718	0.0036947126519928293			0.02543623857874339	0.18783024986445226	4.4225130341060535	0.6864828134072752	0.010185168392186526	0.40980096798409305	0.3745407680494037	0.16705211749341953	0.027656319827519357	0.05471867996963869	0.0428488160315013	0.10276430971139436	0.06774949677857676	0.0070626034451476225	0.005119200799085111		0.38698713966546927
35744_OVAWT	0.075495589822965	0.12416033079953966	0.00012315590281963164		4.117711883799295e-05	0.00029073624437967203						5.095248123474731e-05	0.00699413197943018	0.0002956691125124857	0.0016745440409023865	0.0006286711608187148	6.478554263851066e-05		0.10267651419450129	0.0060888314257251915	0.008705069202247218	0.8366652596632622	0.35803507068921314	0.0029446172471541696	0.04661536693858283	0.5723388552878619	0.44316796203560815	0.006179909792775201	0.11300733885355313		0.002023515224615273		0.028248327393668605	0.17629601712388498	3.814980677635487	0.6386719197124753		0.4185277496830107	0.4174664312873347	0.21185379997593082	0.03813964403606343	0.07526495542969049	0.04170063252875949	0.10559144238479277	0.08015053251987879	0.008399979579597011	0.006941696493424202		0.39466694318468765
35745_OVAWT	0.2677542539441922	0.4599972164232344	8.470589704443343e-05	4.056110997694803e-05		0.0006206794525283551		3.514047519834498e-05		4.747482843651174e-05	9.611880574666732e-05	6.595037395760759e-05	0.01044529390104282	0.00034050485110363916	0.003326597623842382	0.0007716686772911625	0.0001251167723823906		0.10903434383894384	0.006883969075977534	0.003063520748107922	0.9376157307224582	0.3807795051437183	0.0032322850625909525	0.051621566428569	0.5591189787605542	0.34704505326242735	0.014035272152471693	0.11108036987067028		0.0025165329704153307	0.003611486212855164	0.0214132323193933	0.19660403978366256	3.982005195267155	0.685124970876951		0.43280022932648216	0.3702689511842899	0.19653399459358417	0.03226181615034469	0.06910028290570931	0.04156680414838299	0.12406913986616104	0.08443370587434884	0.009783553704766784	0.008553318858146428	0.01882237785868484	0.3966862986689426
35746_OVAKO	0.47198930673697087	0.6393816867117728	0.0001032507908173843			0.0006846450962895437	0.0014229451168163397	0.00012153142458296499	0.00011432516590604648	0.00012609378396477358	0.0004550473687379751	0.000133424574261355	0.012620123075822014	0.0007177283451504162	0.005129664677090012	0.0009836545265425644	0.00018442839728768435	0.00013764489692783837		0.002174092305628307		0.49113582235313613	0.18851150731695082	0.001844855168039046		0.15667666984793294	0.1055334215676581	0.007645724320794216	0.07106204863578239			0.0025303184236792784		0.17487312443672318	4.288994203687169	0.6419009043412751		0.3206396916023526	0.24876755743398515	0.18573842190170248	0.03426118114648315	0.07932686491227607		0.20105247167511475	0.13056684444003086	0.018722275220414183	0.012975364413314238		0.5182592008058404
35747_OVAKO	0.23635055876657704	0.45628510911107395	0.00010795823137694076			0.00046515257266811565				7.671017749965472e-05	0.00020384600736200517	9.028200976803741e-05	0.007317432903418651	0.00039132364380276686	0.0027318107576997062	0.0005589067717969768				0.001959825077557656		0.4884330950194835	0.19912481529163759	0.0015942068954191964		0.15364205005720447	0.1221459837247601	0.004727086543135856	0.06743066595179739		0.0011034929843927968			0.1678415179496726	4.0435819661526695	0.6778090011410209		0.2963473852847873	0.254656307594284	0.15756347546947164	0.02875629846398039	0.059204777126100824	0.02869468492547038	0.11289494355067922	0.06983093620845707	0.007054867051595015	0.005302214180642054		0.36711562445141704
35748_OVAKO	0.2305208181528421	0.28549707696160637	0.00019974053537760757			0.0005589969360578755	0.0006302125345431095	0.0001231795340851959		5.021039761760207e-05	0.0001736170354034621	0.0003357631815907819	0.00751046281762601	0.00045382830381258894	0.0018957110037733105	0.0004612243186790316	0.00013035037582809664	9.616142032592985e-05		0.005261246211086402	0.0020406020168863195	0.4330943735541796	0.2714348796037936	0.0027981765504055704	0.049252029366707265	0.15897659565585961	0.1506490849719753	0.005897052384130178	0.06749375792090548	0.0011976191167232468	0.001223864321322734			0.2186654463891628	4.59836985740104	0.8080471413389295		0.3068321969712581	0.29728604769916556	0.17370402217343667	0.02773036906448465	0.06940721163283198	0.04318207326933141	0.12835470528048706	0.07938866216449467	0.00834493022908054	0.008533877246923113		0.44102241120268365
35749_OVAKO	0.16473703232639184	0.2923380247085986	0.00023005782369415066	0.00011650750330527825	6.143684402554998e-05	0.0004716985552512968	0.0001706153109130327				0.00023176533264995133	0.00010938515830367357	0.005736595840455216	0.0005104061115883116	0.002569555098972826	0.0004894175605687581			0.07644521575203332	0.0023203944317974293	0.0009783841934959407	0.48139368470680516	0.2542378589363668	0.001324632144307862	0.04572200031436826	0.1685413577121495	0.1331762258689678	0.005386451668713566	0.07028264725742987					0.23697200024783133	4.670689736525075	0.8668405022261674		0.3546275913982496	0.29941539840963094	0.18322447878444145	0.032651238538339795	0.06000909107992283	0.0364621301992804	0.11280155793666893	0.07641328219282804	0.006706559747070303	0.006559208737376814		0.4908431411516716
35751_OVAKO	0.7633657342497395	0.8422227671830537	0.00032344745381794615		6.516267317928166e-05	0.0006648889328981041		0.00010366872266187515		0.00014374896384014593	0.00015006812945733344	0.00011355436984289863	0.011466373344579712	0.0005070088781563058	0.0038406613938581293	0.0006990326786726463				0.003932264182071924		0.6178221026833169	0.25637946528393213	0.0014414065792875204		0.20767274437487487	0.12337732883885917	0.010908537288590396	0.07824089214819072			0.002023634081330192		0.1972658691575627	4.02760754266867	0.6598153058245337		0.37986889594631434	0.33928580809197884	0.16655771806131542	0.027511219578307926	0.07589882686620537		0.18158680216414932	0.10279721557979746	0.01627500065191621	0.011408988656619724		0.45888424472641565
35752_OVAKO	0.24341539434748496	0.34153324863123935	0.0002507318757237721		4.936310326643557e-05	0.0004498919023172607				6.067099486620665e-05	0.00013015246461881602	8.429693203984326e-05	0.00928728541010416	0.00047459925584764664	0.0028133147723763846	0.00048160993524035513			0.07074042618311717	0.002164042201678323	0.001214025174911837	0.5434877491155267	0.2604049700799256	0.003104384066671229		0.20307359540320458	0.14855471879444823	0.009717351302770079	0.0790123137553593		0.001169088940002394			0.2058705980739251	4.018371255685715	0.7049308492888028		0.3514853189195516	0.3003257917366513	0.17989261026490608	0.023617917536598372	0.0735282000842851	0.043247321613834634	0.1572470972658502	0.09580805273532414	0.012764828282907611	0.011515654263412634		0.522746620699665
35753_OVAKO	0.3769852611343717	0.5125015483715121	0.00015737024979092123			0.0004637081602780949	0.0002604768864271994			0.00011627002253732209	9.936823827326214e-05	0.00014211209998321153	0.007186739340024757	0.00044771612283630414	0.001954409114920723	0.0006872891804812243				0.001762825101122988	0.0012040500500147592	0.46557592660419783	0.17551969214417645	0.003091799642190939		0.11882280632733717	0.1047112589258088	0.008656388965714423	0.07457230083164554	0.0018282974436057726	0.001103039128132339			0.1690919732312157	3.969545861237516	0.6378639373371453		0.32198356834563147	0.2548708404275811	0.17098911281975324	0.025563785462698954	0.07559544057924686	0.03651862368600664	0.1435510607780628	0.07210376112823658	0.012476944923800455	0.01022539344650312		0.5319506003470847
35754_OVAKO	0.4119218686664972	0.305329535428053	0.0002580166797729364		6.272041395052164e-05	0.0003733752404440596			5.727590974057074e-05	6.795521667274017e-05	0.0002867041403803721	0.00013564356848200067	0.007602158774836813	0.00037998063242097846	0.0026548845288298334	0.0007347547772205509	8.80212006532455e-05		0.07726982148641878	0.00433249064264106	0.003607845997235023	0.5106140581355836	0.2913630183783662	0.0026861115850924998	0.03932625238238428	0.20344981176316054	0.13239999696748345	0.007121182161620363	0.06629121370082026	0.0011398159431939728		0.0011752423306533926	0.021721134747817963	0.1842837161812005	3.4329778110599585	0.6649732022175594		0.33930528152403755	0.23806142729540974	0.15774998328108952	0.022232257127994193	0.0841615701927897	0.04812935861838379	0.18005350149748806	0.08918515429284371	0.023813840910084098	0.0181199222888636		0.5711216467449897
[truncated: 160 more columns]
