# Supplementary material for: Lipidome visualisation, comparison, and analysis in a vector space
Source: PLoS Comput Biol. 2025 Apr 15;21(4):e1012892. doi: 10.1371/journal.pcbi.1012892 (PMC12058142; doi:10.1371/journal.pcbi.1012892)
Supplement: S2 Dataset — (ZIP) [file pcbi.1012892.s006.zip › S2Dataset/lipidome_projector_datasets/drosophila_abundances.csv]

LIPIDOME	Brassicasterol	Campesterol	Cer 32:1;2	Cer 32:2;2	Cer 32:2;3	Cer 34:0;2	Cer 34:1;2	Cer 34:1;3	Cer 34:2;2	Cer 34:2;3	Cer 35:2;3	Cer 36:1;2	Cer 36:1;3	Cer 36:2;2	Cer 36:2;3	Cer 37:1;2	Cer 37:1;3	Cer 37:2;3	Cer 38:0;3	Cer 38:1;2	Cer 38:1;3	Cer 38:2;2	Cer 38:2;3	Cer 39:1;2	Cer 40:1;2	Cer 40:2;2	CerPE 32:1;2	CerPE 32:2;2	CerPE 32:2;3	CerPE 34:0;2	CerPE 34:1;2	CerPE 34:1;3	CerPE 34:2;2	CerPE 34:2;3	CerPE 35:1;2	CerPE 36:0;2	CerPE 36:1;2	CerPE 36:1;3	CerPE 36:2;2	CerPE 36:2;3	CerPE 38:1;2	CerPE 38:1;3	CerPE 38:2;2	CerPE 38:2;3	CerPE 40:1;2	DAG 24:0	DAG 24:1	DAG 25:0	DAG 25:1
BRAIN_PF	0.0581988983376385	1.3651627339447152	0.10105100888383778				0.42092550246592664		0.0167817867617842			0.39775481356045167		0.015515395638915732	0.005701761416281072					0.028289509576024496		0.0016944581214955851					0.7824727676118443	0.15135061158769234		0.06257961373687577	2.177044348981211		0.658897797565968		0.0182980033428404		2.031193681611647		0.496902580020357		0.19589882280389		0.09575329101173756			0.006766459179414787
BRAIN_YF	0.5226581186820604	0.43152133776248763	0.0940677138431279				0.40235367092165397		0.00954624377469508			0.38085270699612067		0.009967633812661377						0.03415825834966215		0.010320054893008615					0.575590459402228	0.09821880116822533		0.03242799594025977	1.6301589909169174		0.3337129434871377		0.0032559133685293603		1.3264349282997125		0.21354115266485432		0.1076331573781429		0.036968558065433865			0.006899870825089392
FAT_BODY_PF			0.02179639408862982	0.002643723795793964			0.12148961049705935		0.014620900322199416	0.019360105820606054		0.07231319849606843		0.00973164701301608	0.02773746580733409	0.005156648038665826				0.10225628006028915		0.0073529994415088545									0.279373178812776		0.2458336389524113	0.034021994830693104			0.056626556326920575		0.06688314319046852	0.1653484095596106			0.024007578586847204	0.0156076443901804		0.07877145981954874	0.031159499052625272
FAT_BODY_YF	0.2977483955428429	0.26926131488314625	0.03109364205792612	0.0012200624394378258			0.14429192239426122		0.005470969557146762	0.0019482746465613089		0.1668873455362459		0.005597819645315225	0.00173924708684953	0.002998311101159608				0.02410388605605605		0.0027725899881084985					0.014706177097564766				0.1735110584452143		0.046711578926974244				0.19794120307925972		0.00588398827155546	0.02740622543530105				0.0322619086013845		0.025007569052426445	0.006238954621351825
GUT_PF	0.03044471644919195	1.0473599496448662	0.007249063950600265	0.002284296036210997	0.0014027683090262273		0.04528727780638389	0.006800394454788993	0.015563192036695475	0.05989733714447879	0.0057623066103928	0.0576850759081433	0.011893347625440547	0.0257009456029412	0.2043341118520974	0.00332369942669976	0.0016808378341409253	0.008344691319857267	0.0039040729035953767	0.009887778854104594	0.008555274406508783	0.006589645291012315	0.10394328076641249				0.07518957646096872	0.024895834052430146	0.01629368434218413		0.3207764651149954	0.05390221941147287	0.2300280481939748	0.5039718344503517			0.2976932003830232	0.12430477681916094	0.25636007776429426	1.4046394394222501	0.02851771203959989	0.04818748942308482	0.0812293197878028	0.5845126581337136		0.010865001217058436
GUT_YF	1.3584033281852923	1.4969430260450654	0.00760780948120056	0.004674025134658874	0.002161631116168178		0.06381226113826738	0.005925644318124695	0.030041471673033393	0.044559624120774445	0.0031667062629466276	0.06604166017187968	0.01008918905102135	0.03140357383246516	0.12352195346938649	0.0026562847732274028	0.0017779770283799087	0.005973729815938408	0.0031707313717852337	0.010390428440581129	0.005388709455166183	0.006870908151065557	0.0630489409626265				0.058081591975447454	0.045969684926401765	0.010910275714973725		0.36832762933109464	0.02563646237876973	0.2970463064913373	0.23939701018982523			0.3882450838106482	0.05931085331605132	0.30831450246553554	0.6004885118254323	0.046395135276543646	0.033425217801397865	0.06892320390419386	0.26720437360358706		0.014990305325609042
LIPOPROTEIN_PF	0.10484802334119979	4.00897071021461	0.0505038175261551	0.012895767294223329	0.003761464067856278	0.007663575401936258	0.42401441834528436	0.0036654971172009887	0.04913065777245696	0.06764694655045865		0.055109327639892444	0.01729776855566585	0.03853233934710061	0.18604882274102785					0.02858768881227055			0.03021125011271612				0.20552000236818935	0.11095999332165463			0.2642478599832838		0.1638683369393008	0.06343625009598523			0.046891037702410404		0.04559007754597897	0.1111204781618602			0.09825415258350907	0.05233376123969741		2.2495029201453955	0.13916054632021868	1.207503908118384	0.12328064701360401
LIPOPROTEIN_YF	2.5112524067426714	2.574323858612255	0.02233326273008112	0.002418144414739612		0.0029784547096181613	0.13180190489763838	0.006728429569907005	0.0009964761272915628	0.0014456420000341901		0.13079701479200612	0.006816680983188406	0.0015219213964914227	0.006135409637561529					0.0807524010578036			0.0017478851640724037				0.19567332497977882	0.07287275105581963			0.2553151762141652		0.11035332856197842				0.10509729585514344		0.021910867502782424	0.035927336003261645			0.01938627557558522	0.02085947375068402		0.8548804477328131	0.09821923580981307	0.6038247808597301	0.0890980708689693
SALIVARY_GLAND_PF	0.03727288199284604	1.7704645484709534	0.01676416456070873				0.2529011639397947		0.0036601816669914115	0.01043795154010491		0.11538926400341443	0.009301503964217743	0.005497950550753062	0.0050956943551383835	0.002367439927281127				0.024208789137251295					0.03533082203653675		0.0902204852684357				1.145095072007714		0.14041194610466104				0.630301175496378		0.0670575607752705	0.08346721581433615	0.03924423866158996			0.028083598071717737		0.04061448442547432
SALIVARY_GLAND_YF	0.15820946974864994	0.13152544949914763	0.013410619074470104				0.27226177493073694		0.0022129182441692863	0.0006500534847523829		0.15046877771192615	0.0013760296666714689	0.002689288395560853	0.0028119400001827845	0.0013457739921614083				0.027836911654494947		0.0012560568266150195			0.02112694568238169	0.0011879726988078285	0.05724950293316965				0.7783627523582813		0.03293505724054332				0.35390914410364616		0.014757120492071169	0.013932158582725972	0.017331117634153955			0.01326332337611665	0.007716421778161078	0.007898688962508085
WING_DISC_PF	0.31785297858423484		0.016927019545427847			0.005258824375996048	0.4309620427428002		0.0052204987814408535	0.012238050928615617		0.40123165192403204		0.009766710656935814	0.0034823970518310784	0.007833507132137365				0.02083510612190636		0.004605771013868893					0.12399610075245622	0.016942445313621202		0.034994520311383344	1.8836249480974818		0.12622598736336776	0.012587752335124927	0.011735519641691255	0.011654763743118897	1.4604986122943402		0.07368621808428392		0.13424468627098554		0.015153732774472475	0.018823096179019245		0.15476217191380248	0.007310312223090114	0.11199247515943507
WING_DISC_YF	0.8414525693794037		0.01137129634847762			0.0037914422659863904	0.39614752522317714		0.002489838839288844	0.000759098945420026		0.4604752914501182		0.005188900422733866	0.0023890136861585733	0.0034614680815279494				0.06576001829301963		0.0031262082580581657		0.0006704363144446755			0.07658531981078089	0.010251426528779377		0.024934246887263412	1.4695769850062117		0.06495714969777937	0.0035304442363974786	0.015349460553425518	0.011928225862858632	1.5153232432590524		0.03783781834561645		0.1407852801641504		0.01206837696196714	0.01197319459421528		0.033340466034815386	0.0013735992269470112	0.022400491117544736
[truncated: 310 more columns]
