# Supplementary material for: Lipidome visualisation, comparison, and analysis in a vector space
Source: PLoS Comput Biol. 2025 Apr 15;21(4):e1012892. doi: 10.1371/journal.pcbi.1012892 (PMC12058142; doi:10.1371/journal.pcbi.1012892)
Supplement: S2 Dataset — (ZIP) [file pcbi.1012892.s006.zip › S2Dataset/lipidome_projector_datasets/yeast_abundances.csv]

LIPIDOME	CL 16:0-16:0-16:1-16:1	CL 16:0-16:0-16:1-18:1	CL 16:0-16:1-16:1-16:1	CL 16:0-16:1-18:0-18:1	CL 16:0-18:0-18:1-18:1	CL 16:1-16:1-16:1-16:1	CL 16:1-16:1-16:1-18:1	CL 16:1-16:1-18:1-18:1	CL 16:1-18:1-18:1-18:1	CL 18:0-18:1-18:1-18:1	CL 18:1-18:1-18:1-18:1	Cer 18:0;3/16:0;0	Cer 18:0;3/18:0;1	Cer 18:0;3/20:0;1	Cer 18:0;3/22:0;0	Cer 18:0;3/22:0;1	Cer 18:0;3/24:0;1	Cer 18:0;3/26:0;0	Cer 18:0;3/26:0;1	Cer 20:0;3/26:0;1	DAG 12:0-16:0	DAG 12:0-16:1	DAG 14:0-16:0	DAG 14:0-16:1	DAG 14:1-16:1	DAG 16:0-16:0	DAG 16:0-16:1	DAG 16:0-18:1	DAG 16:1-16:1	DAG 16:1-18:1	DAG 18:0-18:1	DAG 18:1-18:1	Ergostadienol	Ergosterol	IPC 18:0;2/20:0;0	IPC 18:0;3/16:0;0	IPC 18:0;3/16:0;1	IPC 18:0;3/18:0;0	IPC 18:0;3/18:0;1	IPC 18:0;3/20:0;0	IPC 18:0;3/20:0;1	IPC 18:0;3/22:0;0	IPC 18:0;3/22:0;1	IPC 18:0;3/22:0;2	IPC 18:0;3/24:0;0	IPC 18:0;3/24:0;1	IPC 18:0;3/24:0;2	IPC 18:0;3/26:0;0	IPC 18:0;3/26:0;1
ELO1_24	0.006698155782656937	0.0751763894848872		0.017070766141442897	0.0855844194323473	0.0873873061741392		0.15331152587942817	0.05996541849924099		0.001911639247279219						0.013824222244703577		0.1745143480424442	0.023015653107135492	0.03658684575548753		0.022871333985644376	0.12716711655624255			0.42845778730079453	0.4447747246800249	0.3409088678289838	0.3777418346406525	0.12104360102110384	0.009783709091724822	1.0854891143930356	12.639283834058233											0.004220735690560303	0.2685913078589963		0.14440536891259145	2.2818026085197682
ELO1_37		0.07185257528216621		0.009711619335559795	0.1231449039797633	0.107049012962069	0.37439038948586933	0.5320095684245816	0.407196476400314		0.10634188607195715							0.004988375468105901	0.14850266626133857	0.03217366884559779	0.016998095721405333		0.03515124026536528	0.10623262676486225		0.008453870547302206	0.5696746183574799	0.8578552554333723	0.3655311110348308	0.7296435785547114	0.33173579611704807	0.032918977380351704		12.79827778306057	0.0006112024833405699											0.041382398386414956		0.08390424679276942	0.9812266497488629
ELO2_24		0.12163991127822199	0.03187071914133713	0.06818279871329738	0.19076564797247322	0.02541312676208255	0.10374670794596194	0.1823199249699965	0.1467938523360356	0.004972867495117624	0.022149119724055158	0.031098346931375875	0.004537372945354913				0.041194575270360655		0.014777763683302764		0.04011866164088681	0.0423103440537208	0.007675142223235823	0.06573420891098258			0.44392658584977923	0.8411363220602348	0.5151647210836419	1.0266165097245943	0.4761729443498434	0.19039520300256474		10.905942690278678		0.5440687770412047	0.07120350473780984	0.41597770108632215	0.262899931241706	0.016852758695009115	0.015401297332480303	0.0009359147873593273			0.0928749349932961	0.23774214230092133		0.09830873889335004	0.2915097440618429
ELO2_37	0.009874455284097949	0.0871416900943004	0.008600201005572477	0.036160180913134644	0.15828511452771798		0.10277001460712537	0.30693759918020125	0.27740188978401026	0.00869287605940656	0.06119728594475472	0.008400160972480877	0.005164348978503774				0.013064409851310792		0.06906531928274028		0.02972269695733567	0.005867608133554888	0.011049362225115555	0.020635302876254348		0.01997554420544515	0.5484122102553971	1.0319273043311519	0.38722475218414076	0.8608401221654467	0.5023076207267465	0.08625184171198622		13.75242241984885		0.24088002844764003	0.07961744299680243	0.38178227495414385	0.23560024057545126	0.16960705229334705	0.15965143900068435		0.011975482213363196		0.06624003141160995	0.3239546170232972	0.01710450033008326	0.16989448065015603	1.0372254872086728
ELO3_24		0.13073297654327362		0.0043819227044445816	0.10996918271743364	0.1880350174763038	0.2849136943209045	0.1615442014350962	0.03601461294010214	0.0006080416222206434		0.01600809587989672		0.009381111743647502	0.022244053519612127	0.07810111432408806	0.029432581881824012				0.050662996696572975	0.13924569959768313		0.21225156070992013	0.03734909326285242		0.4904366604450425	0.39286986067727675	0.9933513064899595	0.713979832623663	0.052348584229010744	0.0064367494373039685	1.6858241142976396	9.073910884416385		0.2683089705813227	0.03712057611618062	0.06806942454220954	0.038804116524830935	0.28531822995393485	0.3449768829143281	2.0850594868401	4.176778898231602	0.029972785220853206	0.1324756890227456	0.3304897514647178	0.007773438946527394	0.005288437061052524
ELO3_37	0.003401850981062642	0.0712859677045132		0.0023715175435718994	0.06915081116801983	0.18806544364107944	0.3527356873889914	0.21179688684547943	0.07619124507209818		0.0012303911953486738				0.04077720317036386	0.1085090954958211	0.007902152473139773				0.021148855783296977	0.008470964915776933	0.005013420022706781	0.06730998384708294			0.6386995858374982	0.5195563311713522	0.8590116993234167	0.8255972186074594	0.013492002827866677	0.012969363599974354		12.27311284168745		0.24757235583653248	0.06264702728340604	0.26665126749057455	0.0927487616473627	0.2731941584554357	0.45949506105506593	1.1588835551952756	3.7627779757258217	0.04613712977373569	0.9073874014705889	2.386949246911491	0.035265487906118734
WILDTYPE_24		0.15785605677618858		0.02245072858701047	0.15343290253095584	0.1191467450066488	0.2515888703158837	0.17449411701345635	0.0687013389669419	0.002806311049121619	0.0022546410991096198								0.06934064466810985		0.1048391325732784	0.0362466977120101	0.01364618684081841	0.13680499007045646			0.7574866864146014	0.6877375836420885	0.8664993125330823	0.8308939761445695	0.15317518408825195	0.020565862278502947	2.3551723192017033	11.978979877797057												0.0926192663633968		0.047470617577389115	0.6338476722673849
WILDTYPE_37		0.08617739490938622		0.010866142520463756	0.12967981065700815	0.09429907189679632	0.4008062266018677	0.543453404369256	0.3379931796712595	0.0018433915883812027	0.03983079701205635						0.005233229440691769	0.010312487209284581	0.14394986712021468	0.02260360598668431	0.011580423045982929		0.004892928252814108			0.019352805017608096	0.5447042262687504	0.8589080737646761	0.3797799582307203	0.6442478627499074	0.23688189046967306	0.018071233835437878		13.179566290844557												0.05212410038717881		0.09233341216866126	1.1169670527082158
[truncated: 200 more columns]
