# Supplementary material for: Lipidome visualisation, comparison, and analysis in a vector space
Source: PLoS Comput Biol. 2025 Apr 15;21(4):e1012892. doi: 10.1371/journal.pcbi.1012892 (PMC12058142; doi:10.1371/journal.pcbi.1012892)
Supplement: S2 Dataset — (ZIP) [file pcbi.1012892.s006.zip › S2Dataset/constraints/drosophila_fa.csv]

10:0
12:0
14:0
14:1(9Z)
15:0
16:0
16:1(6Z)
16:1(9Z)
17:0
18:0
18:1(9Z)
18:1(11Z)
18:2(5Z	9Z)
18:2(9Z	12Z)
18:3(5Z	9Z	12Z)
18:3(6Z	9Z	12Z)
18:3(9Z	12Z	15Z)
18:4(6Z	9Z	12Z	15Z)
20:0
20:1(9Z)
20:1(11Z)
20:2(11Z	14Z)
20:2(9Z	12Z)
20:3(5Z	11Z	14Z)
20:3(8Z	11Z	14Z)
20:3(11Z	14Z	17Z)
20:4(5Z	8Z	11Z	14Z)
20:4(5Z	11Z	14Z	17Z)
20:4(8Z	11Z	14Z	17Z)
20:5(5Z	8Z	11Z	14Z	17Z)
22:0
22:1(9Z)
22:1(11Z)
22:1(13Z)
22:2(13Z	16Z)
22:4(7Z	10Z	13Z	16Z)
22:5(7Z	10Z	13Z	16Z	19Z)
22:6(4Z	7Z	10Z	13Z	16Z	19Z)
24:0
24:1(15Z)
24:5(9Z	12Z	15Z	18Z	21Z)
24:6(6Z	9Z	12Z	15Z	18Z	21Z)
26:0
26:1(17Z)
