# Supplementary material for: Lipidome visualisation, comparison, and analysis in a vector space
Source: PLoS Comput Biol. 2025 Apr 15;21(4):e1012892. doi: 10.1371/journal.pcbi.1012892 (PMC12058142; doi:10.1371/journal.pcbi.1012892)
Supplement: S2 Dataset — (ZIP) [file pcbi.1012892.s006.zip › S2Dataset/constraints/lamp3_lcb.csv]

18:0	3OH
18:1(4E)	3OH
18:2(4E,7E)	3OH
18:0	1OH,3OH
18:1(4E)	1OH,3OH
18:2(4E,7E)	1OH,3OH
18:0	3OH,4OH
18:1(4E)	3OH,4OH
18:2(4E,7E)	3OH,4OH
18:0	1OH,3OH,4OH
18:1(4E)	1OH,3OH,4OH
18:2(4E,7E)	1OH,3OH,4OH
