# Supplementary material for: Lipidome visualisation, comparison, and analysis in a vector space
Source: PLoS Comput Biol. 2025 Apr 15;21(4):e1012892. doi: 10.1371/journal.pcbi.1012892 (PMC12058142; doi:10.1371/journal.pcbi.1012892)
Supplement: S2 Dataset — (ZIP) [file pcbi.1012892.s006.zip › S2Dataset/constraints/yeast_fa.csv]

10:0
12:0
12:1(9Z)
14:0
14:1(9Z)
16:0
16:1(9Z)
16:2(9Z	12Z)
18:0
18:1(9Z)
18:2(9Z	12Z)
20:0
22:0
24:0
26:0
