# Supplementary material for: Lipidome visualisation, comparison, and analysis in a vector space
Source: PLoS Comput Biol. 2025 Apr 15;21(4):e1012892. doi: 10.1371/journal.pcbi.1012892 (PMC12058142; doi:10.1371/journal.pcbi.1012892)
Supplement: S2 Dataset — (ZIP) [file pcbi.1012892.s006.zip › S2Dataset/constraints/drosophila_lcb.csv]

14:1(4E)	3OH
16:1(4E)	3OH
14:2(4E,6E)	3OH
16:2(4E,6E)	3OH
14:1(4E)	1OH,3OH
16:1(4E)	1OH,3OH
14:2(4E,6E)	1OH,3OH
16:2(4E,6E)	1OH,3OH
14:1(4E)	3OH,4OH
16:1(4E)	3OH,4OH
14:2(4E,6E)	3OH,4OH
16:2(4E,6E)	3OH,4OH
14:1(4E)	1OH,3OH,4OH
16:1(4E)	1OH,3OH,4OH
14:2(4E,6E)	1OH,3OH,4OH
16:2(4E,6E)	1OH,3OH,4OH
