# Supplementary material for: Lipidome visualisation, comparison, and analysis in a vector space
Source: PLoS Comput Biol. 2025 Apr 15;21(4):e1012892. doi: 10.1371/journal.pcbi.1012892 (PMC12058142; doi:10.1371/journal.pcbi.1012892)
Supplement: S3 Dataset — (ZIP) [file pcbi.1012892.s007.zip]

Archive with 23 entries (22 files):
- S3Dataset/
- S3Dataset/S2FigC.html
- S3Dataset/Fig2C.html
- S3Dataset/S1FigE.html
- S3Dataset/S1FigC.html
- S3Dataset/S1FigB.html
- S3Dataset/Fig4A.html
- S3Dataset/Fig2E.html
- S3Dataset/Fig4B.html
- S3Dataset/Fig2D.html
- S3Dataset/Fig4E.html
- S3Dataset/S1FigA.html
- S3Dataset/Fig2A.html
- S3Dataset/Fig2F.html
- S3Dataset/Fig4CD.html
- S3Dataset/Fig4F.html
- S3Dataset/Fig2B.html
- S3Dataset/S2FigA.html
- S3Dataset/s3_dataset_readme.txt
- S3Dataset/S2FigB.html
- S3Dataset/S1FigF.html
- S3Dataset/S2FigD.html
- S3Dataset/S1FigD.html
