# Supplementary material for: Lipidome visualisation, comparison, and analysis in a vector space
Source: PLoS Comput Biol. 2025 Apr 15;21(4):e1012892. doi: 10.1371/journal.pcbi.1012892 (PMC12058142; doi:10.1371/journal.pcbi.1012892)
Supplement: S3 Dataset — (ZIP) [file pcbi.1012892.s007.zip › S3Dataset/s3_dataset_readme.txt]

Supporting Information Dataset 3

This directory contains partially interactive HTML versions of the scatter plots
generated with "Plotly" and used for Fig. 2 (Vector Space (2D)),
S1 Fig. (Vector Space (3D)), Fig. 4 (Lipidome Dataset Projections) and S2 Fig (PCA Vector Space Region).
